# Supplementary material for: Tonsillectomy May Not Be the Answer in All OSA Cases
Source: J Clin Med. 2024 Oct 28;13(21):6456. doi: 10.3390/jcm13216456 (PMC11546683; doi:10.3390/jcm13216456)
Supplement: Supplementary file 1 [file jcm-13-06456-s001.zip]

Archive with 3 entries (3 files):
- jcm-3271607-Video S1.mp4
- jcm-3271607-Video S2.mp4
- jcm-3271607-Video S3.mp4
